# Supplementary material for: Harnessing Gut Endocrine Cell Plasticity to Restore Insulin Production
Source: Cells. 2026 Mar 19;15(6):544. doi: 10.3390/cells15060544 (PMC13026060; doi:10.3390/cells15060544)
Supplement: Supplementary file 1 [file cells-15-00544-s001.zip]

Archive with 9 entries (9 files):
- Ayachi et al. 2026 - Figure S1.tif
- Ayachi et al. 2026 - Figure S2.tif
- Ayachi et al. 2026 - Figure S3.tif
- Ayachi et al. 2026 - Figure S4.tif
- Ayachi et al. 2026 - Figure S5.tif
- Ayachi et al. 2026 - Figure S6.tif
- Ayachi et al. 2026 - Figure S7.tif
- Ayachi et al. 2026 - Figure S8.tif
- Ayachi et al., 2026 - Supplemental Figure Legends - v2.pdf
